# Supplementary material for: Immunophenotypes Based on the Tumor Immune Microenvironment Allow for Unsupervised Penile Cancer Patient Stratification
Source: Cancers (Basel). 2020 Jul 4;12(7):1796. doi: 10.3390/cancers12071796 (PMC7407624; doi:10.3390/cancers12071796)
Supplement: Supplementary file 1 [file cancers-12-01796-s001.zip]

Archive with 1 entries (1 files):
- cancers-858001-supplementary.docx
